# Supplementary material for: High Polygenic Risk Scores Positively Associated with Gastric Cancer Risk Interact with Coffee and Polyphenol Intake and Smoking Status in Korean Adults
Source: Nutrients. 2024 Sep 27;16(19):3263. doi: 10.3390/nu16193263 (PMC11478441; doi:10.3390/nu16193263)
Supplement: Supplementary file 1 [file nutrients-16-03263-s001.zip]

Archive with 1 entries (1 files):
- nutrients-3178428-supplementary.pdf
